# Supplementary material for: Genetic Diversity and Population Differentiation of Kashgarian Loach (Triplophysa yarkandensis) in Xinjiang Tarim River Basin
Source: Biology (Basel). 2021 Aug 1;10(8):734. doi: 10.3390/biology10080734 (PMC8389669; doi:10.3390/biology10080734)
Supplement: Supplementary file 1 [file biology-10-00734-s001.zip › Table S1.xlsx]

## Sheet: Sheet1
		Read1 before filtering				Read2 before filtering				Read1 after filtering				Read2 after filtering				Filtering result
Sample ID	Seq ID	total reads	total bases	Q20 bases	Q30 bases	total reads	total bases	Q20 bases	Q30 bases	total reads	total bases	Q20 bases	Q30 bases	total reads	total bases	Q20 bases	Q30 bases	reads passed filter	reads failed due to low quality	reads failed due to too many N	reads with adapter trimmed	bases trimmed due to adapters	Duplication rate
TKX1-1	AB070-10	4544256	571047912	558511211(97.8046%)	534144253(93.5376%)	4544256	571047912	538952728(94.3796%)	492082067(86.1718%)	4491203	563565666	552240864(97.9905%)	528666051(93.8074%)	4491203	563565666	534890926(94.9119%)	489127021(86.7915%)	8982406	106106	0	173738	1609826	0.6707
TKX1-7	AB070-11	4774888	599209226	586966135(97.9568%)	561805335(93.7578%)	4774888	599209226	571358160(95.352%)	527679056(88.0626%)	4727430	592355577	581144957(98.1075%)	556668698(93.9754%)	4727430	592355577	567638117(95.8273%)	524925769(88.6167%)	9454860	94916	0	251904	1766894	0.6656
TKX1-12	AB070-12	6183450	776051583	759693870(97.8922%)	726883066(93.6643%)	6183450	776051583	738484172(95.1592%)	679679597(87.5818%)	6125423	767483653	752569407(98.0567%)	720680241(93.9017%)	6125423	767483653	733622181(95.588%)	676024776(88.0833%)	12250846	116054	0	331820	2537522	0.6923
TKX1-15	AB070-13	3309558	415913677	407719098(98.0297%)	390400716(93.8658%)	3309558	415913677	398474374(95.807%)	369380596(88.8118%)	3284269	412166426	404632642(98.1722%)	387714672(94.0675%)	3284269	412166426	396355961(96.1641%)	367790268(89.2334%)	6568538	50578	0	122976	1127990	0.7125
TKX1-16	AB070-14	2337481	293300044	287227772(97.9297%)	274938975(93.7398%)	2337481	293300044	279376802(95.2529%)	257466076(87.7825%)	2314987	289893692	284377031(98.097%)	272444952(93.981%)	2314987	289893692	277441981(95.7047%)	256010710(88.3119%)	4629974	44988	0	133790	1153262	0.6672
TKX1-17	AB070-15	5263176	660810061	647490575(97.9844%)	620287034(93.8677%)	5263176	660810061	627809317(95.006%)	576849360(87.2943%)	5209296	652954661	640911724(98.1556%)	614549338(94.1182%)	5209296	652954661	623484055(95.4866%)	573678537(87.8589%)	10418592	107760	0	254448	2146948	0.6467
TKX1-18	AB070-16	5753829	722086388	707338484(97.9576%)	676769539(93.7242%)	5753829	722086388	690068836(95.566%)	639221989(88.5243%)	5697682	713905389	700297277(98.0938%)	670502485(93.9204%)	5697682	713905389	685763416(96.058%)	636027516(89.0913%)	11395364	112294	0	312206	2236242	0.6771
TKX1-21	AB070-17	6367543	799706747	782424824(97.839%)	747630585(93.4881%)	6367543	799706747	753507305(94.223%)	686762821(85.8768%)	6290899	788920996	773281258(98.0176%)	739619337(93.7507%)	6290899	788920996	747787967(94.7862%)	682618588(86.5256%)	12581798	153288	0	277012	2284512	0.6567
TKX1-22	AB070-18	6018907	756083967	739763015(97.8414%)	707176560(93.5315%)	6018907	756083967	723427645(95.6809%)	671731761(88.8435%)	5960900	747460255	732528053(98.0023%)	700821307(93.7603%)	5960900	747460255	718694358(96.1515%)	668205272(89.3968%)	11921800	116014	0	256858	2649388	0.7057
TKX1-23	AB070-19	3122277	391628523	383835940(98.0102%)	367770765(93.9081%)	3122277	391628523	377889139(96.4917%)	354323071(90.4743%)	3099890	388051599	380873676(98.1503%)	365171705(94.1039%)	3099890	388051599	375795979(96.8418%)	352696327(90.889%)	6199780	44774	0	191862	1523730	0.7018
TKX1-26	AB070-20	3746768	469584235	459476916(97.8476%)	439083284(93.5047%)	3746768	469584235	449543698(95.7323%)	417348295(88.8761%)	3713927	464284592	454995358(97.9992%)	435133220(93.7212%)	3713927	464284592	446458262(96.1605%)	414976835(89.3798%)	7427854	65682	0	263536	2342656	0.6883
TKX1-27	AB070-21	3982063	499504134	488829488(97.863%)	467122031(93.5172%)	3982063	499504134	474098941(94.9139%)	434961441(87.0786%)	3943616	493762101	484045492(98.0321%)	462969909(93.7638%)	3943616	493762101	470812245(95.352%)	432489781(87.5907%)	7887232	76894	0	233524	1809940	0.6692
TKX1-28	AB070-22	4829490	606802859	594065529(97.9009%)	567991709(93.604%)	4829490	606802859	579577358(95.5133%)	536075192(88.3442%)	4785159	600470483	588777983(98.0528%)	563362609(93.8202%)	4785159	600470483	576145674(95.949%)	533536911(88.8531%)	9570318	88662	0	192310	1506108	0.7017
DWQ1-1	AB070-23	4349394	547110521	535661371(97.9073%)	512261493(93.6303%)	4349394	547110521	523365109(95.6599%)	485163941(88.6775%)	4309726	541442201	530998779(98.0712%)	508208266(93.862%)	4309726	541442201	520286741(96.0928%)	482899801(89.1877%)	8619452	79336	0	118990	1346776	0.6987
DWQ1-2	AB070-24	3892525	488218109	476683316(97.6374%)	453766568(92.9434%)	3892525	488218109	461274718(94.4813%)	421507437(86.3359%)	3852788	482273351	471725296(97.8128%)	449466214(93.1974%)	3852788	482273351	457900252(94.9462%)	418988833(86.8779%)	7705576	79474	0	238624	1891226	0.6341
DWQ1-5	AB070-27	4143602	521035492	510874380(98.0498%)	488518190(93.7591%)	4143602	521035492	500569429(96.072%)	465277817(89.2987%)	4122198	517727493	508049050(98.1306%)	486007506(93.8732%)	4122198	517727493	498637111(96.3127%)	463786632(89.5812%)	8244396	42808	0	127740	1229384	0.7285
DWQ1-7	AB070-28	4051270	508165518	497988742(97.9974%)	476576942(93.7838%)	4051270	508165518	488300911(96.0909%)	455407463(89.6179%)	4025816	503877689	494252814(98.0898%)	473210389(93.9137%)	4025816	503877689	485787360(96.4098%)	453436092(89.9893%)	8051632	50906	2	241470	2179558	0.7458
DWQ1-9	AB070-29	6752136	848144298	832051219(98.1026%)	796910282(93.9593%)	6752136	848144298	815784972(96.1847%)	760127636(89.6224%)	6714385	842130259	826867681(98.1876%)	792261702(94.0783%)	6714385	842130259	812256583(96.4526%)	757368920(89.9349%)	13428770	75502	0	291942	2530708	0.7763
DWQ1-16	AB070-31	7599674	952467363	934492266(98.1128%)	895784625(94.0489%)	7599674	952467363	898892931(94.3752%)	820143514(86.1073%)	7506818	938820497	922059750(98.2147%)	884337873(94.1967%)	7506818	938820497	892438150(95.0595%)	815433133(86.8572%)	15013636	185712	0	515714	3955322	0.7347
DWQ1-17	AB070-32	9600624	1204205508	1182492248(98.1969%)	1134162469(94.1835%)	9600624	1204205508	1137912569(94.4949%)	1037733965(86.1758%)	9493859	1188294655	1168037151(98.2952%)	1120877828(94.3266%)	9493859	1188294655	1130210753(95.112%)	1032075990(86.8535%)	18987718	213530	0	588494	4977658	0.7305
DWQ1-18	AB070-33	6308957	791585494	779936931(98.5285%)	752682877(95.0855%)	6308957	791585494	770851876(97.3807%)	728493423(92.0297%)	6291913	788964264	777748371(98.5784%)	750758702(95.1575%)	6291913	788964264	769246027(97.5007%)	727242382(92.1768%)	12583826	34088	0	87428	957980	0.7967
DWQ1-22	AB070-35	3549729	445335015	438673967(98.5043%)	423183989(95.026%)	3549729	445335015	434415130(97.5479%)	411788216(92.4671%)	3540748	443950876	437543297(98.5567%)	422198213(95.1002%)	3540748	443950876	433557426(97.6589%)	411114650(92.6036%)	7081496	17962	0	49144	510484	0.7834
DWQ1-23	AB070-36	3386415	425566779	419269563(98.5203%)	404625808(95.0793%)	3386415	425566779	414027836(97.2886%)	390826725(91.8368%)	3376169	424069117	418021748(98.574%)	403531599(95.157%)	3376169	424069117	413136705(97.422%)	390147128(92.0008%)	6752338	20492	0	33344	417000	0.7759
SWS1-1	AB070-37	4093462	513708455	506335283(98.5647%)	489131959(95.2159%)	4093462	513708455	497428739(96.8309%)	465894163(90.6923%)	4080121	511728254	504664410(98.6196%)	487663492(95.2974%)	4080121	511728254	496247879(96.9749%)	464991728(90.8669%)	8160242	26682	0	55584	603744	0.7622
SWS1-2	AB070-38	6244953	782751799	771021697(98.5014%)	744203819(95.0753%)	6244953	782751799	762375843(97.3969%)	721531211(92.1788%)	6225013	779718883	768457854(98.5558%)	741928221(95.1533%)	6225013	779718883	760532492(97.5393%)	720098943(92.3537%)	12450026	39880	0	101144	1056758	0.7993
SWS1-3	AB070-39	3385692	424883249	417683487(98.3055%)	402426786(94.7147%)	3385692	424883249	413344914(97.2844%)	391330053(92.103%)	3368652	422477467	415775555(98.4137%)	400805108(94.8702%)	3368652	422477467	411962253(97.5111%)	390303604(92.3845%)	6737304	34080	0	45802	525068	0.7634
SWS1-4	AB070-40	3314502	414906789	408803601(98.529%)	394723225(95.1354%)	3314502	414906789	402644424(97.0445%)	378697910(91.273%)	3302314	413105204	407255769(98.584%)	393339676(95.2154%)	3302314	413105204	401567548(97.2071%)	377868546(91.4703%)	6604628	24376	0	55762	543542	0.7396
SWS1-5	AB070-41	3608805	452797625	446264198(98.5571%)	430883210(95.1602%)	3608805	452797625	441697269(97.5485%)	418753984(92.4815%)	3598938	451305769	445011277(98.6053%)	429776712(95.2296%)	3598938	451305769	440790972(97.6701%)	418049537(92.6311%)	7197876	19734	0	48298	503996	0.7815
SWS1-7	AB070-43	3051754	383005526	377228179(98.4916%)	364031587(95.046%)	3051754	383005526	370315271(96.6867%)	347323444(90.6837%)	3034103	380559372	375061695(98.5554%)	362065704(95.1404%)	3034103	380559372	368917767(96.9409%)	346274469(90.9909%)	6068206	35302	0	40476	461932	0.7449
SWS1-9	AB070-45	3839613	481778177	474651862(98.5208%)	457942883(95.0526%)	3839613	481778177	469206438(97.3906%)	443687827(92.0938%)	3829042	480158512	473304301(98.5725%)	456758737(95.1267%)	3829042	480158512	468219957(97.5136%)	442921005(92.2447%)	7658084	21142	0	52504	580996	0.7861
SWS1-14	AB070-47	5934078	744163259	732665675(98.455%)	707093295(95.0186%)	5934078	744163259	719182974(96.6432%)	672590114(90.3821%)	5910984	740778686	729829307(98.5219%)	704602672(95.1165%)	5910984	740778686	717169233(96.8129%)	671055089(90.5878%)	11821968	46188	0	91290	964596	0.7652
WC1-1	AB070-49	3939897	492990436	485804763(98.5424%)	469021090(95.138%)	3939897	492990436	479208523(97.2044%)	451731942(91.631%)	3928457	491226718	484314675(98.5929%)	467705713(95.2118%)	3928457	491226718	478124132(97.3327%)	450886120(91.7878%)	7856914	22880	0	72556	654592	0.7544
WC1-2	AB070-50	4472366	561529810	553210323(98.5184%)	533939655(95.0866%)	4472366	561529810	544399669(96.9494%)	511433457(91.0786%)	4455770	559157698	551194706(98.5759%)	532154139(95.1707%)	4455770	559157698	543021552(97.1142%)	510388516(91.2781%)	8911540	33192	0	52586	571256	0.7761
WC1-3	AB070-51	1666304	208970432	205872240(98.5174%)	198779415(95.1232%)	1666304	208970432	203380248(97.3249%)	192112790(91.933%)	1661127	208194328	205218978(98.5709%)	198200519(95.1998%)	1661127	208194328	202913630(97.4636%)	191753108(92.1029%)	3322254	10354	0	23724	253714	0.7064
WC1-4	AB070-52	3392067	426178217	419560694(98.4472%)	404559672(94.9273%)	3392067	426178217	413077710(96.926%)	388504891(91.1602%)	3377029	424053990	417742272(98.5116%)	402938373(95.0205%)	3377029	424053990	411845517(97.121%)	387573873(91.3973%)	6754058	30076	0	35768	467590	0.7688
WC1-5	AB070-53	2630177	329873265	324487299(98.3673%)	312992375(94.8826%)	2630177	329873265	320997653(97.3094%)	303202978(91.915%)	2622521	328704706	323530045(98.4257%)	312161614(94.9672%)	2622521	328704706	320288838(97.4397%)	302656035(92.0754%)	5245042	15312	0	36642	412298	0.7412
WC1-6	AB070-54	3017546	378442748	372699489(98.4824%)	359409161(94.9706%)	3017546	378442748	368889522(97.4756%)	349276905(92.2932%)	3009652	377233354	371701371(98.5335%)	358536245(95.0436%)	3009652	377233354	368141991(97.59%)	348692047(92.434%)	6019304	15788	0	43146	434550	0.7724
WC1-7	AB070-55	3744514	469993473	462836723(98.4773%)	446482707(94.9976%)	3744514	469993473	456691146(97.1697%)	430637334(91.6262%)	3731820	468123851	461275206(98.537%)	445110763(95.084%)	3731820	468123851	455583211(97.3211%)	429790912(91.8114%)	7463640	25388	0	47220	548328	0.7838
WC1-8	AB070-56	4387563	549898318	541694060(98.508%)	522904183(95.0911%)	4387563	549898318	532514062(96.8386%)	499569939(90.8477%)	4368886	547218823	539377137(98.567%)	520830065(95.1777%)	4368886	547218823	530955909(97.0281%)	498387432(91.0764%)	8737772	37354	0	66882	668492	0.7588
WC1-10	AB070-57	3681399	462239500	455392648(98.5188%)	439561898(95.094%)	3681399	462239500	450325111(97.4225%)	426237104(92.2113%)	3670446	460618338	454044189(98.5728%)	438378595(95.1718%)	3670446	460618338	449341671(97.5518%)	425475841(92.3706%)	7340892	21906	0	44690	489056	0.7894
WC1-12	AB070-58	2132752	267211279	263202115(98.4996%)	254024013(95.0649%)	2132752	267211279	259700707(97.1893%)	244948451(91.6685%)	2125606	266143033	262298834(98.5556%)	253224066(95.1459%)	2125606	266143033	259060166(97.3387%)	244454692(91.8509%)	4251212	14292	0	33266	342778	0.7281
WC1-14	AB070-60	4159132	522649063	514634008(98.4665%)	496483378(94.9936%)	4159132	522649063	508180205(97.2316%)	479571180(91.7578%)	4145460	520627980	512958250(98.5268%)	495014808(95.0803%)	4145460	520627980	506970925(97.3768%)	478641365(91.9354%)	8290920	27344	0	44328	602534	0.8078
WC1-15	AB070-61	2592093	325449628	320461627(98.4674%)	309001702(94.9461%)	2592093	325449628	316494717(97.2484%)	298619538(91.756%)	2584330	324296201	319516780(98.5262%)	308178629(95.03%)	2584330	324296201	315795926(97.3789%)	298078843(91.9156%)	5168660	15526	0	31122	354032	0.7682
JDT1-2	AB070-62	6053144	760004755	748456087(98.4804%)	722196235(95.0252%)	6053144	760004755	740345413(97.4133%)	701156818(92.2569%)	6033287	757058778	745985275(98.5373%)	720013198(95.1066%)	6033287	757058778	738594532(97.5611%)	699811773(92.4382%)	12066574	39714	0	74540	898162	0.8053
JDT1-3	AB070-63	5914399	743191839	731814217(98.4691%)	705809992(94.9701%)	5914399	743191839	719918150(96.8684%)	675344393(90.8708%)	5893860	740182735	729325949(98.5332%)	703646286(95.0639%)	5893860	740182735	718148015(97.0231%)	674004721(91.0592%)	11787720	41078	0	62140	851322	0.8045
JDT1-4	AB070-64	1712737	215333735	212069826(98.4843%)	204564706(94.9989%)	1712737	215333735	208824361(96.9771%)	196128699(91.0813%)	1707187	214557980	211422672(98.5387%)	203998072(95.0783%)	1707187	214557980	208373891(97.1178%)	195788924(91.2522%)	3414374	11100	0	13144	154846	0.7363
JDT1-5	AB070-65	3353299	421595467	415172474(98.4765%)	400506478(94.9978%)	3353299	421595467	408039528(96.7846%)	382384321(90.6993%)	3340058	419749249	413598152(98.5346%)	399112953(95.0837%)	3340058	419749249	406993701(96.9612%)	381601214(90.9117%)	6680116	26482	0	28592	361192	0.7732
JDT1-6	AB070-66	6513491	818761605	806446829(98.4959%)	778188753(95.0446%)	6513491	818761605	795469433(97.1552%)	749395119(91.5279%)	6492029	815630162	803843993(98.555%)	775906273(95.1297%)	6492029	815630162	793604965(97.2996%)	747969679(91.7045%)	12984058	42924	0	62316	863444	0.8181
JDT1-7	AB070-67	3618203	454313741	447525062(98.5057%)	431697386(95.0219%)	3618203	454313741	440543839(96.9691%)	414079188(91.1439%)	3604530	452362523	445859362(98.5624%)	430215482(95.1041%)	3604530	452362523	439402324(97.135%)	413212878(91.3455%)	7209060	27346	0	42218	464222	0.7659
JDT1-9	AB070-68	5737120	719951200	709374428(98.5309%)	684490749(95.0746%)	5737120	719951200	699966767(97.2242%)	659535973(91.6084%)	5722127	717696717	707487081(98.5774%)	682831569(95.1421%)	5722127	717696717	698590341(97.3378%)	658469020(91.7475%)	11444254	29986	0	70804	738402	0.787
JDT1-11	AB070-70	4263122	532993489	525101103(98.5192%)	506564580(95.0414%)	4263122	532993489	519530795(97.4741%)	491701527(92.2528%)	4252877	531319159	523707032(98.5673%)	505339791(95.1104%)	4252877	531319159	518461685(97.5801%)	490850463(92.3834%)	8505754	20490	0	84618	776346	0.7689
JDT1-13	AB070-72	5381860	675620581	665623177(98.5203%)	642302247(95.0685%)	5381860	675620581	656518042(97.1726%)	618508932(91.5468%)	5365353	673219047	663612674(98.5731%)	640532133(95.1447%)	5365353	673219047	655093274(97.3076%)	617418718(91.7114%)	10730706	33014	0	62534	651282	0.7911
JDT1-14	AB070-73	5160980	648048354	638713534(98.5595%)	616695627(95.162%)	5160980	648048354	627316862(96.8009%)	587478024(90.6534%)	5141993	645344743	636381399(98.6111%)	614616376(95.2385%)	5141993	645344743	625760790(96.9654%)	586307666(90.8519%)	10283986	37974	0	57184	633254	0.7695
JDT1-15	AB070-74	3147794	394456272	388944608(98.6027%)	375710159(95.2476%)	3147794	394456272	384412044(97.4537%)	363672108(92.1958%)	3140100	393206393	387883411(98.6463%)	374769354(95.3111%)	3140100	393206393	383637570(97.5665%)	363066156(92.3348%)	6280200	15388	0	51010	565972	0.7357
AKT1-3	AB070-75	5114732	641915992	632666723(98.5591%)	610797715(95.1523%)	5114732	641915992	623614607(97.1489%)	587145802(91.4677%)	5100016	639757065	630842958(98.6066%)	609187925(95.2218%)	5100016	639757065	622335121(97.2768%)	586166448(91.6233%)	10200032	29432	0	58432	618976	0.7764
AKT1-4	AB070-76	4494894	562122434	550457501(97.9248%)	525785705(93.5358%)	4494894	562122434	545367400(97.0193%)	514686555(91.5613%)	4253991	535997306	525243805(97.9937%)	501751652(93.6109%)	4253991	535997306	520572115(97.1222%)	490981505(91.6015%)	8507982	33672	654	447480	456558	2385624
AKT1-5	AB070-77	5812329	729017479	718345867(98.5362%)	693064937(95.0684%)	5812329	729017479	709092380(97.2669%)	668723950(91.7295%)	5797162	726724195	716429744(98.5834%)	691381957(95.1368%)	5797162	726724195	707685959(97.3803%)	667630639(91.8685%)	11594324	30334	0	78646	774324	0.7865
AKT1-6	AB070-78	7048311	885017746	872013584(98.5306%)	841552630(95.0888%)	7048311	885017746	852780230(96.3574%)	793523843(89.6619%)	7020606	881087917	868662412(98.5898%)	838595441(95.1773%)	7020606	881087917	850539356(96.5329%)	791848617(89.8717%)	14041212	55410	0	81472	889944	0.7463
AKT1-7	AB070-79	6900791	867811754	855023911(98.5264%)	825023433(95.0694%)	6900791	867811754	841343522(96.95%)	789692567(90.9981%)	6879217	864736003	852459776(98.5803%)	822781472(95.1483%)	6879217	864736003	839541726(97.0865%)	788332311(91.1645%)	13758434	43148	0	53796	721750	0.7968
AKT1-9	AB070-80	5337461	670268116	660479207(98.5396%)	637496477(95.1107%)	5337461	670268116	648645321(96.774%)	607339430(90.6114%)	5318709	667573751	658177311(98.5924%)	635457223(95.1891%)	5318709	667573751	647102034(96.9334%)	606179405(90.8034%)	10637418	37504	0	58564	671940	0.762
AKT1-10	AB070-81	3804344	476180345	469414232(98.5791%)	453332181(95.2018%)	3804344	476180345	462870770(97.2049%)	436064857(91.5756%)	3793121	474466612	467963130(98.6293%)	452046732(95.2747%)	3793121	474466612	461818029(97.3341%)	435243165(91.7331%)	7586242	22446	0	68008	608790	0.7411
AKT1-11	AB070-82	1576094	197462916	194046198(98.2697%)	186763665(94.5816%)	1576094	197462916	191529043(96.9949%)	180470725(91.3947%)	1567753	196295691	193111680(98.378%)	185965829(94.7376%)	1567753	196295691	190858090(97.2299%)	179971707(91.684%)	3135506	16682	0	23738	237398	0.7006
KZE1-1	AB070-83	2494331	312395412	307515717(98.438%)	296657441(94.9622%)	2494331	312395412	302612626(96.8685%)	284257784(90.9929%)	2481341	310530612	305999814(98.5409%)	295353759(95.1126%)	2481341	310530612	301556773(97.1102%)	283479241(91.2887%)	4962682	25980	0	42732	461636	0.7116
KZE1-2	AB070-84	6439079	809034904	795485783(98.3253%)	766722800(94.7701%)	6439079	809034904	786338970(97.1947%)	743019418(91.8402%)	6406396	804515353	791904115(98.4324%)	763679328(94.9241%)	6406396	804515353	783803799(97.4256%)	741156386(92.1246%)	12812792	65366	0	68584	811540	0.7868
KZE1-3	AB070-85	3488731	437823246	431330017(98.5169%)	416317920(95.0881%)	3488731	437823246	425749238(97.2423%)	401877338(91.7899%)	3477017	436091045	429858877(98.5709%)	415011178(95.1662%)	3477017	436091045	424719124(97.3923%)	401085127(91.9728%)	6954034	23428	0	46074	519470	0.7579
WSX1-3	AB070-87	5002181	628227118	618800594(98.4995%)	596920569(95.0167%)	5002181	628227118	612271114(97.4602%)	579550041(92.2517%)	4989060	626255805	617189316(98.5523%)	595518061(95.0918%)	4989060	626255805	611055099(97.5728%)	578599028(92.3902%)	9978120	26242	0	59414	641522	0.8006
WSX1-6	AB070-88	3475253	436395962	429895467(98.5104%)	414885744(95.0709%)	3475253	436395962	424072707(97.1761%)	399788360(91.6114%)	3463625	434682545	428469772(98.5707%)	413633458(95.1576%)	3463625	434682545	423052496(97.3245%)	399005988(91.7925%)	6927250	23256	0	40648	502458	0.7692
WSX1-7	AB070-89	4422318	555272273	547347321(98.5728%)	528726605(95.2193%)	4422318	555272273	536701061(96.6555%)	501200089(90.262%)	4406651	553003145	545426259(98.6299%)	527033131(95.3038%)	4406651	553003145	535397132(96.8163%)	500226457(90.4563%)	8813302	31334	0	50870	596584	0.7403
WSX1-9	AB070-90	6616024	829435057	817140450(98.5177%)	788776082(95.098%)	6616024	829435057	806811887(97.2725%)	761701258(91.8337%)	6594591	826244415	814452638(98.5728%)	786397758(95.1774%)	6594591	826244415	804891694(97.4157%)	760215495(92.0085%)	13189182	42866	0	101370	994254	0.7754
WSX1-11	AB070-91	3959762	497317168	489991014(98.5269%)	473111050(95.1327%)	3959762	497317168	481775407(96.8749%)	451829996(90.8535%)	3944642	495147065	488166692(98.5902%)	471501822(95.2246%)	3944642	495147065	480509902(97.0439%)	450869775(91.0577%)	7889284	30240	0	45014	538042	0.7491
WSX1-14	AB070-92	3533382	443687584	437333870(98.568%)	422384828(95.1987%)	3533382	443687584	432293005(97.4318%)	409110489(92.2069%)	3522173	442042548	435972009(98.6267%)	421184999(95.2816%)	3522173	442042548	431301266(97.5701%)	408339660(92.3756%)	7044346	22418	0	40366	473052	0.7424
TTM1-9	AB070-93	2673007	335682524	330717973(98.5211%)	319269537(95.1106%)	2673007	335682524	326265521(97.1947%)	307629358(91.6429%)	2664064	334355437	329617519(98.583%)	318301085(95.1984%)	2664064	334355437	325465080(97.341%)	307010133(91.8215%)	5328128	17886	0	31696	404982	0.7494
TTM1-10	AB070-94	3247216	407372020	401468933(98.5509%)	387592912(95.1447%)	3247216	407372020	394311618(96.794%)	369620470(90.7329%)	3233466	405434867	399770493(98.6029%)	386065822(95.2226%)	3233466	405434867	393186540(96.979%)	368768933(90.9564%)	6466932	27500	0	42468	420974	0.7341
TTM1-13	AB070-95	5025618	630764748	621441360(98.5219%)	599986557(95.1205%)	5025618	630764748	614585852(97.435%)	582105949(92.2857%)	5008261	628230784	619314934(98.5808%)	598099185(95.2037%)	5008261	628230784	613086751(97.5894%)	580945902(92.4733%)	10016522	34714	0	67100	707118	0.7723
TTM1-15	AB070-96	5225216	653671129	643895263(98.5045%)	621559712(95.0875%)	5225216	653671129	630930381(96.5211%)	589016762(90.109%)	5202978	650376670	641093573(98.5727%)	619079606(95.1879%)	5202978	650376670	628999962(96.7132%)	587537458(90.338%)	10405956	44476	0	104740	1004954	0.7195
DWQ1-3	AB070-25	5837911	733389972	714657463(97.4458%)	681807212(92.9665%)	5837911	733389972	705429399(96.1875%)	658799746(89.8294%)	5796445	727083395	709341631(97.5599%)	677080785(93.1229%)	5796445	727083395	701761265(96.5173%)	655960713(90.2181%)	11592890	82794	138	239484	2193806	0.6963
DWQ1-4	AB070-26	3697108	464711321	450378765(96.9158%)	428371479(92.1801%)	3697108	464711321	447109152(96.2122%)	418103936(89.9707%)	3664599	459912256	446586788(97.1026%)	425070601(92.4243%)	3664599	459912256	444101095(96.5621%)	415681322(90.3827%)	7329198	64924	94	129560	1434676	0.6883
DWQ1-21	AB070-34	8428790	1056998122	1038131898(98.2151%)	1000580121(94.6624%)	8428790	1056998122	1028827295(97.3348%)	972655329(92.0205%)	8403207	1053010704	1034918930(98.2819%)	997814619(94.7583%)	8403207	1053010704	1026399354(97.4728%)	970768468(92.1898%)	16806414	51032	134	125304	1541022	0.7994
SWS1-6	AB070-42	4099296	515110131	499457683(96.9613%)	478917113(92.9737%)	4099296	515110131	502016402(97.4581%)	477444226(92.6878%)	4077138	511977356	497042440(97.0829%)	476866128(93.142%)	4077138	511977356	500217196(97.703%)	476100699(92.9925%)	8154276	44256	60	43974	695032	0.7567
SWS1-10	AB070-46	7446285	935398150	917220576(98.0567%)	883470825(94.4486%)	7446285	935398150	910507395(97.339%)	862953128(92.2552%)	7413318	930561606	913329804(98.1482%)	880121239(94.5796%)	7413318	930561606	907663277(97.5393%)	860785902(92.5018%)	14826636	65814	120	88486	1382682	0.7944
SWS1-20	AB070-48	6050279	759615058	744734383(98.041%)	716917643(94.3791%)	6050279	759615058	737276603(97.0592%)	694774326(91.464%)	6025647	756011267	741850486(98.1269%)	714465943(94.5047%)	6025647	756011267	735169632(97.2432%)	693181953(91.6894%)	12051294	49158	106	72830	1013622	0.7668
JDT1-10	AB070-69	2820463	353074573	346339804(98.0925%)	333787105(94.5373%)	2820463	353074573	343766915(97.3638%)	324979914(92.0429%)	2811728	351750684	345272039(98.1582%)	332864524(94.6308%)	2811728	351750684	342937640(97.4945%)	324329620(92.2044%)	5623456	17464	6	47448	452038	0.7326
KZE1-4	AB070-86	3458472	434307629	426014472(98.0905%)	410500649(94.5184%)	3458472	434307629	422239601(97.2213%)	398466367(91.7475%)	3445368	432436655	424520812(98.1695%)	409216180(94.6303%)	3445368	432436655	421100717(97.3786%)	397583973(91.9404%)	6890736	26198	10	38364	447008	0.7601
TKX 1-2	AB070-97	8524506	1056535924	1042386745(98.6608%)	1012025210(95.7871%)	8524506	1056535924	1035226458(97.9831%)	997262192(94.3898%)	8485970	1048912526	1035678745(98.7383%)	1005855757(95.8951%)	8485970	1048912526	1030073571(98.204%)	992983593(94.6679%)	16971940	77070	2	1702288	5626646	0.6533
TKX 1-4	AB070-98	9369004	1158516298	1144240582(98.7678%)	1113108420(96.0805%)	9369004	1158516298	1137128324(98.1538%)	1097678701(94.7487%)	9335941	1150931597	1137600270(98.8417%)	1137600270(98.8417%)	9335941	1150931597	1131761391(98.3344%)	1093108095(94.9759%)	18671882	66118	8	2116538	6955626	0.6612
DWQ 1-14	AB070-99	12258481	1522301971	1502326819(98.6878%)	1460548085(95.9434%)	12258481	1522301971	1494584628(98.1792%)	1440533036(94.6286%)	12215234	1512511370	1494112493(98.7836%)	1494112493(98.7836%)	12215234	1512511370	1487976672(98.3779%)	1434990912(94.8747%)	24430468	86480	14	2205942	8768572	0.6768
DWQ 1-20	AB070-100	7742640	957967079	945421860(98.6904%)	919013734(95.9337%)	7742640	957967079	936070033(97.7142%)	900700523(94.0221%)	7680999	947226344	935650547(98.7779%)	935650547(98.7779%)	7680999	947226344	929175449(98.0943%)	895155611(94.5028%)	15361998	123282	0	1715010	6120144	0.5868
SWS 1-8	AB070-101	9489253	1176183205	1161941481(98.7892%)	1130596067(96.1241%)	9489253	1176183205	1156073784(98.2903%)	1115786738(94.865%)	9451145	1168312390	1154837462(98.8466%)	1154837462(98.8466%)	9451145	1168312390	1150590862(98.4832%)	1111155186(95.1077%)	18902290	76202	14	1934674	6252706	0.647
SWS 1-11	AB070-102	7384928	917035116	904902304(98.677%)	879359848(95.8916%)	7384928	917035116	894786100(97.5738%)	859187974(93.6919%)	7322184	906661108	895518300(98.771%)	895518300(98.771%)	7322184	906661108	888323383(97.9774%)	854074283(94.1999%)	14644368	125484	4	1318178	5058956	0.5956
SWS 1-12	AB070-103	11228478	1395726942	1377808209(98.7162%)	1339582408(95.9774%)	11228478	1395726942	1364082701(97.7328%)	1311587582(93.9716%)	11143444	1381510627	1364966969(98.8025%)	1364966969(98.8025%)	11143444	1381510627	1355188653(98.0947%)	1304511509(94.4265%)	22286888	170058	10	1877728	7184900	0.6465
SWS 1-22	AB070-104	11969742	1485536022	1466108476(98.6922%)	1423822466(95.8457%)	11969742	1485536022	1456128473(98.0204%)	1402673159(94.422%)	11918996	1475538212	1457214248(98.7582%)	1457214248(98.7582%)	11918996	1475538212	1449288826(98.221%)	1396981527(94.6761%)	23837992	101488	4	2229054	7321776	0.6678
WC 1-16	AB070-105	10892266	1352072756	1334969799(98.7351%)	1297286939(95.948%)	10892266	1352072756	1328438964(98.252%)	1281595651(94.7875%)	10858135	1344541242	1328367794(98.7971%)	1328367794(98.7971%)	10858135	1344541242	1323119792(98.4068%)	1277069532(94.9818%)	21716270	68260	2	2002138	6543668	0.6756
WC 1-17	AB070-106	9711517	1208576871	1192963583(98.7081%)	1158608447(95.8655%)	9711517	1208576871	1184719235(98.026%)	1141032036(94.4112%)	9671088	1200957080	1186243930(98.7749%)	1186243930(98.7749%)	9671088	1200957080	1179651376(98.2259%)	1136859953(94.6628%)	19342176	80854	4	1482084	5123022	0.6526
WC 1-18	AB070-107	9369519	1166793111	1151844409(98.7188%)	1119637179(95.9585%)	9369519	1166793111	1140095804(97.7119%)	1095628666(93.9009%)	9319527	1157423085	1143700093(98.8143%)	1143700093(98.8143%)	9319527	1157423085	1134108465(97.9856%)	1090824609(94.246%)	18639054	99970	14	1383794	6223008	0.6419
JDT 1-16	AB070-108	10751190	1335516508	1318518915(98.7273%)	1281676108(95.9686%)	10751190	1335516508	1307725788(97.9191%)	1259817205(94.3318%)	10699616	1325590628	1309787772(98.8079%)	1309787772(98.8079%)	10699616	1325590628	1301119038(98.1539%)	1254387695(94.6286%)	21399232	103146	2	1901592	6959328	0.6462
JDT 1-17	AB070-109	10892291	1359120425	1342423826(98.7715%)	1305285600(96.039%)	10892291	1359120425	1331869712(97.995%)	1281850131(94.3147%)	10847280	1350596207	1335058965(98.8496%)	1335058965(98.8496%)	10847280	1350596207	1326353356(98.205%)	1277368276(94.5781%)	21694560	90012	10	1349224	5770700	0.6812
JDT 1-18	AB070-110	9710435	1210769631	1195583773(98.7458%)	1162287892(95.9958%)	9710435	1210769631	1187927741(98.1134%)	1141394175(94.2701%)	9679096	1204388123	1190124834(98.8157%)	1190124834(98.8157%)	9679096	1204388123	1183657025(98.2787%)	1137857818(94.476%)	19358192	62668	10	1273780	4905174	0.6888
AKT 1-1	AB070-111	9182089	1146526151	1132235797(98.7536%)	1100668942(96.0003%)	9182089	1146526151	1124974396(98.1203%)	1080368696(94.2297%)	9152020	1140645091	1127259454(98.8265%)	1127259454(98.8265%)	9152020	1140645091	1121141167(98.2901%)	1077219268(94.4395%)	18304040	60134	4	1041338	4221120	0.6803
AKT 1-2	AB070-112	8890435	1107098336	1093871201(98.8052%)	1064214254(96.1264%)	8890435	1107098336	1088971715(98.3627%)	1048513165(94.7082%)	8869541	1102166303	1089640772(98.8636%)	1089640772(98.8636%)	8869541	1102166303	1085526760(98.4903%)	1045579052(94.8658%)	17739082	41770	18	1300326	4632688	0.7043
AKT 1-8	AB070-113	7874083	979407586	966996364(98.7328%)	939966466(95.973%)	7874083	979407586	961213908(98.1424%)	924575090(94.4015%)	7846643	973878052	962212805(98.8022%)	962212805(98.8022%)	7846643	973878052	957462428(98.3144%)	921443470(94.6159%)	15693286	54874	6	1236594	4188338	0.6384
AKT 1-11	AB070-114	8305035	1038191114	1023995191(98.6326%)	994651782(95.8062%)	8305035	1038191114	1017460425(98.0032%)	975782661(93.9887%)	8270286	1032382350	1019402440(98.7427%)	1019402440(98.7427%)	8270286	1032382350	1014021267(98.2215%)	973064269(94.2543%)	16540572	69492	6	197048	2896958	0.7174
WSX 1-16	AB070-115	7617780	956349955	941344275(98.4309%)	913394031(95.5083%)	7617780	956349955	933997378(97.6627%)	894368128(93.5189%)	7558468	947150923	934372096(98.6508%)	934372096(98.6508%)	7558468	947150923	928777815(98.0602%)	890261807(93.9937%)	15116936	118614	10	139240	3523510	0.6974
WSX 1-17	AB070-116	2876918	360792588	355461587(98.5224%)	345036666(95.633%)	2876918	360792588	352732073(97.7659%)	337307366(93.4907%)	2859902	358151651	353432137(98.6823%)	353432137(98.6823%)	2859902	358151651	351176656(98.0525%)	336077516(93.8367%)	5719804	34028	4	49784	1012158	0.6619
WSX 1-18	AB070-117	7169149	898172289	885858629(98.629%)	860356515(95.7897%)	7169149	898172289	880929417(98.0802%)	846881360(94.2894%)	7136606	893090948	881956046(98.7532%)	881956046(98.7532%)	7136606	893090948	877952052(98.3049%)	844496134(94.5588%)	14273212	65082	4	140916	1994910	0.7455
WSX 1-19	AB070-118	2560115	321191442	316301041(98.4774%)	306981576(95.5759%)	2560115	321191442	313311838(97.5468%)	298607796(92.9688%)	2542779	318544073	314285339(98.6631%)	314285339(98.6631%)	2542779	318544073	311793636(97.8808%)	297412860(93.3663%)	5085558	34672	0	43738	941142	0.6507
WSX 1-20	AB070-119	2422379	301928315	297511483(98.5371%)	288788506(95.648%)	2422379	301928315	296577866(98.2279%)	286026575(94.7333%)	2409243	299795554	295962539(98.7215%)	295962539(98.7215%)	2409243	299795554	295284146(98.4952%)	284960632(95.0517%)	4818486	26272	0	67858	978602	0.6266
WSX 1-21	AB070-120	946107	117805388	115774833(98.2763%)	112272316(95.3032%)	946107	117805388	115149410(97.7455%)	110476221(93.7786%)	937514	116492827	114810836(98.5561%)	114810836(98.5561%)	937514	116492827	114384094(98.1898%)	109854576(94.3016%)	1875028	17184	2	30248	473888	0.5129
WSX 1-22	AB070-121	205223	25470820	24804683(97.3847%)	23959846(94.0678%)	205223	25470820	24776848(97.2754%)	23817242(93.508%)	200746	24830557	24367803(98.1364%)	24367803(98.1364%)	200746	24830557	24393312(98.2391%)	23492779(94.6124%)	401492	8954	0	8548	160514	0.3967
WSX 1-23	AB070-122	1922182	240817274	236732736(98.3039%)	229652826(95.3639%)	1922182	240817274	235499364(97.7917%)	226344135(93.99%)	1904029	238077061	234765192(98.6089%)	234765192(98.6089%)	1904029	238077061	233916301(98.2523%)	225055798(94.5307%)	3808058	36304	2	42400	935622	0.622
WSX 1-24	AB070-123	1525744	191443857	188575143(98.5015%)	183052068(95.6166%)	1525744	191443857	186977571(97.6671%)	178416431(93.1952%)	1516469	190057540	187537855(98.6743%)	187537855(98.6743%)	1516469	190057540	186161624(97.9501%)	177767554(93.5335%)	3032938	18550	0	23832	443274	0.6344
TTM 1-16	AB070-124	3426229	429949902	423494856(98.4987%)	411145259(95.6263%)	3426229	429949902	421485388(98.0313%)	405579083(94.3317%)	3405797	426686501	421022312(98.6725%)	421022312(98.6725%)	3405797	426686501	419694836(98.3614%)	404167813(94.7224%)	6811594	40862	2	62302	1392940	0.6953
TTM 1-17	AB070-125	7017014	877311441	864558055(98.5463%)	839288462(95.666%)	7017014	877311441	860925875(98.1323%)	829156250(94.511%)	6983403	871564462	860159224(98.6914%)	860159224(98.6914%)	6983403	871564462	857522217(98.3888%)	826443290(94.823%)	13966806	67218	4	176036	3060206	0.6881
TTM 1-18	AB070-126	10285537	1288756817	1269626951(98.5156%)	1232218418(95.613%)	10285537	1288756817	1262709303(97.9789%)	1213204703(94.1376%)	10235501	1279883908	1262894197(98.6726%)	1262894197(98.6726%)	10235501	1279883908	1257583327(98.2576%)	1209182417(94.4759%)	20471002	100066	6	236684	5185518	0.7161
TTM 1-19	AB070-127	3830468	477911196	471115676(98.5781%)	457471020(95.723%)	3830468	477911196	468513984(98.0337%)	449954748(94.1503%)	3812157	474865809	468737067(98.7094%)	468737067(98.7094%)	3812157	474865809	466703076(98.281%)	448512583(94.4504%)	7624314	36620	2	99276	1498706	0.6631
TTM 1-20	AB070-128	7287293	911249735	897708389(98.514%)	871446545(95.632%)	7287293	911249735	893608764(98.0641%)	860098819(94.3867%)	7253526	904973447	893022229(98.6794%)	893022229(98.6794%)	7253526	904973447	889942991(98.3391%)	857196075(94.7206%)	14507052	67530	4	195190	4079012	0.7017
TTM 1-21	AB070-129	2921254	366413136	360929695(98.5035%)	350322757(95.6087%)	2921254	366413136	358570599(97.8596%)	343853283(93.8431%)	2902227	363509491	358671080(98.669%)	358671080(98.669%)	2902227	363509491	356868510(98.1731%)	342502625(94.2211%)	5804454	38052	2	53454	1034808	0.6324
TTM 1-22	AB070-130	8501825	1060836442	1044895870(98.4974%)	1010810639(95.2843%)	8501825	1060836442	1039927709(98.029%)	996434103(93.9291%)	8475377	1054400994	1039659130(98.6019%)	1039659130(98.6019%)	8475377	1054400994	1035582921(98.2153%)	992752740(94.1532%)	16950754	52892	4	1086292	6232998	0.6929
TTM 1-23	AB070-131	10339690	1289930989	1272887592(98.6787%)	1235541770(95.7836%)	10339690	1289930989	1266866655(98.212%)	1218262257(94.444%)	10306289	1282167476	1266406359(98.7707%)	1266406359(98.7707%)	10306289	1282167476	1261635856(98.3987%)	1213819915(94.6694%)	20612578	66796	6	1325834	7147590	0.694
TTM 1-24	AB070-132	9985384	1244842871	1228897677(98.7191%)	1192811329(95.8202%)	9985384	1244842871	1224970786(98.4036%)	1180349704(94.8192%)	9961667	1238850011	1223750032(98.7811%)	1223750032(98.7811%)	9961667	1238850011	1220554599(98.5232%)	1176483546(94.9658%)	19923334	47418	16	1354364	6039860	0.6914
TTM 1-25	AB070-133	11497349	1436160229	1416134615(98.6056%)	1371334761(95.4862%)	11497349	1436160229	1409275361(98.128%)	1350012094(94.0015%)	11469074	1429153687	1410344277(98.6839%)	1410344277(98.6839%)	11469074	1429153687	1404390922(98.2673%)	1345827963(94.1696%)	22938148	56544	6	1300324	6914374	0.731
TTM 1-26	AB070-134	11638228	1455926468	1434490247(98.5277%)	1386995080(95.2655%)	11638228	1455926468	1426385028(97.971%)	1363060550(93.6215%)	11605832	1448838640	1428669755(98.6079%)	1428669755(98.6079%)	11605832	1448838640	1421659637(98.1241%)	1359093630(93.8057%)	23211664	64784	8	1071000	6038894	0.7329
	Total	663064268	82957872622	0	0	663064268	82957872622	0	0	659608814	82404134794	0	0	659608814	82404134794	0	0	1.09026e+07	6461890	1538	45092076	248747418	2.38571e+06
