# Supplementary material for: Genetic Diversity and Population Differentiation of Kashgarian Loach (Triplophysa yarkandensis) in Xinjiang Tarim River Basin
Source: Biology (Basel). 2021 Aug 1;10(8):734. doi: 10.3390/biology10080734 (PMC8389669; doi:10.3390/biology10080734)
Supplement: Supplementary file 1 [file biology-10-00734-s001.zip › Table S2.xlsx]

## Sheet: Sheet1
Table S2 AMOVA result of nine T. yarkandensis populations.
Source of variation	d.f.	Sum of squares	Variance component		Percentage of variation
Among populations	8	2.70414e+06	12656.7	Va	67.01
Within populations	229	1.42679e+06	6230.51	Vb	32.99
Total	237	4.13092e+06	18887.2
Fixation Index		FST	0.67012
